# Supplementary material for: Compositional Changes of the High-Fat Diet-Induced Gut Microbiota upon Consumption of Common Pulses
Source: Nutrients. 2021 Nov 9;13(11):3992. doi: 10.3390/nu13113992 (PMC8625176; doi:10.3390/nu13113992)
Supplement: Supplementary file 1 [file nutrients-13-03992-s001.zip]

Archive with 1 entries (1 files):
- nutrients-1420067-supplementary.pdf
